# Supplementary material for: The Factors Involved in Plant–Insect–Microbe Interactions Expanded: Genome Analysis and Description of Frigoribacterium adelgis sp. nov
Source: Environ Microbiol Rep. 2026 Jan 21;18(1):e70283. doi: 10.1111/1758-2229.70283 (PMC12823222; doi:10.1111/1758-2229.70283)
Supplement: Supplementary file 1 — TABLE S1: Genomes of Frigoribacterium used in this study. Table S2: The characteristics of the assembled genomes. Table S3: Phenotypic characteristics of the adelgid‐associated strains. Table S4: Cellular fatty acid composition (> 0.5%) of the adelgid‐associated strain D8 and its relative reference strains in the genus Frigoribacterium. Values are percentages of total fatty acids. ND, not detected. Table S5: The adelgid‐associated strains–specific orthologous gene clusters. Clusters localised in genomic islands are in bold. Table S6: Secreted carbohydrate‐active enzymes (CAZymes) predicted in Frigoribacterium genomes. Orthologous genes specific to the adelgid‐associated strains are in bold. Table S7: Genomic location of biosynthetic gene clusters (BGCs). Table S8: Characteristics of genomic islands. Orthologous proteins that were specific to the adelgid‐associated strains are in bold text. Table S9: Top 50 PHIB‐BLAST search results. [file EMI4-18-e70283-s002.xlsx]

## Sheet: TABLE S1
TABLE S1. Genomes of Frigoribacterium used in this study.
Assembly Name	GenBank	RefSeq	Organism Name	Organism Infraspecific Names: Strain	Organism Infraspecific Names: Isolate	Notes
ASM798880v1	GCA_007988805.1	GCF_007988805.1	Frigoribacterium faeni	NBRC 103066T		Reference genome
ASM1175958v1	GCA_011759585.1	GCF_011759585.1	Frigoribacterium endophyticum	AS3.20		Reference genome
ASM4459769v1	GCA_044597695.1	GCF_044597695.1	Frigoribacterium sp. R86507	R86507
ASM1421766v1	GCA_014217665.1	GCF_014217665.1	Frigoribacterium sp. NBH87	NBH87
ASM2662576v1	GCA_026625765.1	GCF_026625765.1	Frigoribacterium sp. SL97	SL97
ASM1413796v1	GCA_014137965.1	GCF_014137965.1	Frigoribacterium faeni	DSM 10309
ASM3952564v1	GCA_039525645.1	GCF_039525645.1	Frigoribacterium faeni	JCM 11265
ASM1176123v1	GCA_011761235.1	GCF_011761235.1	Frigoribacterium faeni	AS3.2
ASM2280503v1	GCA_022805035.1	GCF_022805035.1	Frigoribacterium faeni	200.1B2
ASM2962335v1	GCA_029623355.1	GCF_029623355.1	Frigoribacterium faeni	RIT-Gs-5
ASM1783303v1	GCA_017833035.1	GCF_017833035.1	Frigoribacterium sp. PvP032	PvP032
ASM1783311v1	GCA_017833115.1	GCF_017833115.1	Frigoribacterium sp. PvP121	PvP121
Leaf415	GCA_001424645.1	GCF_001424645.1	Frigoribacterium sp. Leaf415	Leaf415
ASM375178v1	GCA_003751785.1	GCF_003751785.1	Frigoribacterium sp. PhB160	PhB160
ASM375151v1	GCA_003751515.1	GCF_003751515.1	Frigoribacterium sp. PhB107	PhB107
ASM1535083v1	GCA_015350835.1	GCF_015350835.1	Frigoribacterium sp. VKM Ac-2530	VKM Ac-2530
ASM1320492v1	GCA_013204925.1	GCF_013204925.1	Frigoribacterium sp. VKM Ac-2859	VKM Ac-2859
ASM1320497v1	GCA_013204975.1	GCF_013204975.1	Frigoribacterium sp. VKM Ac-2860	VKM Ac-2860
Leaf254	GCA_001422145.1	GCF_001422145.1	Frigoribacterium sp. Leaf254	Leaf254
Leaf172	GCA_001424285.1	GCF_001424285.1	Frigoribacterium sp. Leaf172	Leaf172
ASM1324899v1	GCA_013248995.1	GCF_013248995.1	Frigoribacterium sp. VKM Ac-2836	VKM Ac-2836
ASM436428v1	GCA_004364285.1	GCF_004364285.1	Frigoribacterium sp. PhB116	PhB116
ASM1484165v1	GCA_014841655.1	GCF_014841655.1	Frigoribacterium sp. CFBP 8759	CFBP8759
Leaf263	GCA_001422285.1	GCF_001422285.1	Frigoribacterium sp. Leaf263	Leaf263
ASM1484154v1	GCA_014841545.1	GCF_014841545.1	Frigoribacterium sp. CFBP 8751	CFBP8751
ASM795436v1	GCA_007954365.1	GCF_007954365.1	Frigoribacterium sp. ACAM 257	ACAM 257
ASM1484143v1	GCA_014841435.1	GCF_014841435.1	Frigoribacterium sp. CFBP 8766	CFBP8766
ASM1575196v1	GCA_015751965.1	GCF_015751965.1	Frigoribacterium sp. CG_9.8	CG_9.8
ASM1484181v1	GCA_014841815.1	GCF_014841815.1	Frigoribacterium sp. CFBP 8754	CFBP8754
ASM3020959v1	GCA_030209595.1	GCF_030209595.1	Frigoribacterium sp. ME-P-080	ME-P-080
ASM1484224v1	GCA_014842245.1	GCF_014842245.1	Frigoribacterium sp. CFBP 13707	CFBP13707
ASM375172v1	GCA_003751725.1	GCF_003751725.1	Frigoribacterium sp. PhB118	PhB118
ASM375518v1	GCA_003755185.1	GCF_003755185.1	Frigoribacterium sp. PhB24	PhB24
ASM4054749v1	GCA_040547495.1	GCF_040547495.1	Frigoribacterium sp. PvP120	PvP120
ASM1484225v1	GCA_014842255.1	GCF_014842255.1	Frigoribacterium sp. CFBP 13712	CFBP13712
ASM1484187v1	GCA_014841875.1	GCF_014841875.1	Frigoribacterium sp. CFBP 13729	CFBP13729
ASM4474298v1	GCA_044742985.1	GCF_044742985.1	Frigoribacterium sp. NPDC087798	NPDC087798
ASM4054952v1	GCA_040549525.1	GCF_040549525.1	Frigoribacterium sp. UYMn621	UYMn621
ASM1535089v1	GCA_015350895.1	GCF_015350895.1	Frigoribacterium sp. VKM Ac-1396	VKM Ac-1396
ASM4054746v1	GCA_040547465.1	GCF_040547465.1	Frigoribacterium sp. PvP054	PvP054
ASM3404530v1	GCA_034045305.1	GCF_034045305.1	Frigoribacterium sp. CFBP9029	CFBP9029
ASM3404519v1	GCA_034045195.1	GCF_034045195.1	Frigoribacterium sp. CFBP9030	CFBP9030
Leaf8	GCA_001421165.1	GCF_001421165.1	Frigoribacterium sp. Leaf8	Leaf8
Leaf186	GCA_001423905.1	GCF_001423905.1	Frigoribacterium sp. Leaf186	Leaf186
ASM186494v1	GCA_001864945.1	GCF_001864945.1	Frigoribacterium sp. MCBA15_019	MCBA15_019
FRIGORI9N_assembly	GCA_902506305.1	GCF_902506305.1	Frigoribacterium sp. 9N		Frigoribacterium sp. 9N
Leaf164	GCA_001423665.1	GCF_001423665.1	Frigoribacterium sp. Leaf164	Leaf164
Leaf44	GCA_001421865.1	GCF_001421865.1	Frigoribacterium sp. Leaf44	Leaf44
ASM87813v1	GCA_000878135.1	GCF_000878135.1	Frigoribacterium sp. MEB024	MEB024
ASM129720v1	GCA_001297205.1	GCF_001297205.1	Frigoribacterium sp. RIT-PI-h	RIT-PI-h
ASM1483940v1	GCA_014839405.1	GCF_014839405.1	Frigoribacterium sp. CFBP 13605	CFBP13605
ASM2540844v1	GCA_025408445.1		Frigoribacterium sp.		GL140_3_metabinner_40
ASM2536320v1	GCA_025363205.1		Frigoribacterium sp.		337R_metabinner_53
ASM3136032v1	GCA_031360325.1		Frigoribacterium sp.		OTE_1_metabat_357_sub
ASM3136372v1	GCA_031363725.1		Frigoribacterium sp.		OTE_21_metabat_227_sub
ERR9968897_bin.30_MetaWRAP_v1.3_MAG	GCA_963515265.1	GCF_963515265.1	uncultured Frigoribacterium sp.		ERR9968897_bin.30_MetaWRAP_v1.3_MAG
ERR9968865_bin.33_MetaWRAP_v1.3_MAG	GCA_963521095.1		uncultured Frigoribacterium sp.		ERR9968865_bin.33_MetaWRAP_v1.3_MAG
ASM3142851v1	GCA_031428515.1		Frigoribacterium sp.		VAR_83_metabat_318
ASM4372582v1	GCA_043725825.1		Frigoribacterium sp.		GFS_10313
ASM3136776v1	GCA_031367765.1		Frigoribacterium sp.		OTE_38_metabat_216
ASM4374566v1	GCA_043745665.1		Frigoribacterium sp.		GFS_4996
ASM4375853v1	GCA_043758535.1		Frigoribacterium sp.		GL65_DN_concoct_7_sub

## Sheet: TABLE S2
TABLE S2. The characteristics of the assembled genomes.
Characteristics	Frigoribacterium sp. C1	Frigoribacterium sp. D8	Frigoribacterium sp. Lb2
Genome accession No.	CP183185.1	CP183186.1	CP183187.1
Genome size (bp)	3480635	3480880	3480649
Scaffold number	1 (circular)	1 (circular)	1 (circular)
G+C content (%)	71.5	71.5	71.5
Genes (total)	3241	3242	3241
Genes (coding)	3170	3171	3170
Genes (RNA)	54	54	54
Pseudogenes	17	17	17
rRNA	6	6	6
tRNA	45	45	45
Sequencing coverage	706	600	676
Completness	99.99	99.99	99.99
Contamination	0.9	0.87	0.9

## Sheet: TABLE S3
TABLE S3. Phenotypic characteristics of the adelgid-associated strains.
Characteristics	C1	D8	Lb2	Summarized characteristics of Frigoribacterium adelgis sp. nov.
Cell width (µm)		0.55-0.6		0.55-0.6
Cell length (µm)		0.85-1.0		0.85-1.0
Colony colour	yellow			yellow
Motility	non-motile			non-motile
Temperature range for growth	6-37 °C			6-37 °C
Optimal growth temperature	30 °C			30 °C
pH range for growth	pH 6-10			pH 6-10
Optimal pH	pH 6			pH 6
Growth in NaCl	0-7% (opt. 0-1%)			0-7% (opt. 0-1%)
Catalase	positive			positive
H2S production	negative			negative
DNA G+C content (genome)	71.5%			71.5%
Hydrolysis of:
Casein	yes	yes	yes	yes
Gelatin	yes	yes	yes	yes
Starch	yes	yes	yes	yes
Carboxymethyl cellulose	yes	yes	yes	yes
Chitin	no	no	no	no
Xylan	yes	yes	yes	yes
Pectin	yes	yes	yes	yes
Tween 80	no	no	no	no
Utilization of (Biolog GEN III MicroPlate):
Dextrin	yes	yes	yes	yes
D-Maltose	yes	yes	yes	yes
D-Trehalose	yes	yes	yes	yes
D-Cellobiose	yes	yes	yes	yes
Gentiobiose	yes	yes	yes	yes
Sucrose	yes	yes	yes	yes
D-Turanose	yes	yes	yes	yes
Stachyose	yes	yes	yes	yes
D-Raffinose	yes	no	no	variable
α-D-Lactose	yes	yes	yes	yes
D-Melibiose	yes	yes	yes	yes
β-Methyl-D-Glucoside	yes	yes	yes	yes
D-Salicin	yes	no	yes	variable
N-Acetyl-D-Glucosamine	yes	no	yes	variable
N-Acetyl-β-D-Mannosamine	yes	yes	yes	yes
N-Acetyl-D-Galactosamine	yes	yes	yes	yes
N-Acetyl Neuraminic Acid	no	yes	yes	variable
α-D-Glucose	yes	yes	yes	yes
D-Mannose	yes	yes	yes	yes
D-Fructose	yes	yes	yes	yes
D-Galactose	yes	yes	yes	yes
3-Methyl Glucose	weak	no	yes	variable
D-Fucose	yes	yes	yes	yes
L-Fucose	yes	yes	yes	yes
L-Rhamnose	yes	yes	yes	yes
Inosine	yes	yes	yes	yes
D-Sorbitol	yes	yes	yes	yes
D-Mannitol	yes	yes	yes	yes
D-Arabitol	yes	no	yes	variable
myo-Inositol	yes	yes	yes	yes
Glycerol	yes	yes	yes	yes
D-Glucose-6-PO4	no	no	yes	variable
D-Fructose-6-PO4	no	weak	yes	variable
D-Aspartic Acid	no	weak	yes	variable
D-Serine	yes	yes	no	variable
Gelatin	yes	yes	yes	yes
Glycyl-L-Proline	yes	no	weak	variable
L-Alanine	yes	yes	yes	yes
L-Arginine	yes	no	yes	variable
L-Aspartic Acid	yes	yes	yes	yes
L-Glutamic Acid	no	yes	yes	variable
L-Histidine	no	no	no	no
L-Pyroglutamic Acid	no	yes	yes	variable
L-Serine	yes	no	yes	variable
Pectin	yes	yes	yes	yes
D-Galacturonic Acid	yes	yes	yes	yes
L-Galactonic Acid Lactone	yes	yes	yes	yes
D-Gluconic Acid	yes	yes	yes	yes
D-Glucuronic Acid	yes	yes	yes	yes
Glucuronamide	no	weak	no	no
Mucic Acid	no	yes	yes	variable
Quinic Acid	yes	yes	yes	yes
D-Saccharic Acid	yes	yes	yes	yes
p-Hydroxy-Phenylacetic Acid	no	no	no	no
Methyl Pyruvate	yes	no	no	variable
D-Lactic Acid Methyl Ester	yes	yes	yes	yes
L-Lactic Acid	yes	yes	yes	yes
Citric Acid	yes	yes	yes	yes
α-Keto-Glutaric Acid	yes	yes	yes	yes
D-Malic Acid	yes	yes	yes	yes
L-Malic Acid	yes	yes	yes	yes
Bromo-Succinic Acid	yes	yes	yes	yes
Tween 40	yes	yes	yes	yes
γ-Amino-Butyric Acid	no	weak	no	no
α-Hydroxy-Butyric Acid	yes	weak	no	variable
β-Hydroxy-D,L-Butyric Acid	yes	yes	no	variable
α-Keto-Butyric Acid	yes	yes	yes	yes
Acetoacetic Acid	yes	yes	yes	yes
Propionic Acid	yes	yes	yes	yes
Acetic Acid	yes	yes	yes	yes
Formic Acid	no	no	no	no
Sensitivity to the inhibitory chemical (Biolog GEN III MicroPlate):
pH 6	resistant	resistant	resistant	resistant
pH 5	sensitive	sensitive	sensitive	sensitive
1% NaCl	resistant	resistant	resistant	resistant
4% NaCl	resistant	resistant	resistant	resistant
8% NaCl	resistant	resistant	resistant	resistant
1% Sodium Lactate	resistant	resistant	resistant	resistant
Fusidic Acid	resistant (weak)	resistant	resistant	differ
D-Serine	sensitive	resistant	sensitive	differ
Macrolide	resistant	resistant	resistant	resistant
Rifamycin SV	resistant	resistant	sensitive	differ
Minocycline	resistant	resistant	resistant	resistant
Lincomycin	resistant	resistant	resistant (weak)	differ
Guanidine HCl	sensitive	resistant (weak)	resistant	differ
Niaproof 4	sensitive	sensitive	sensitive	sensitive
Vancomycin	resistant	resistant	resistant (weak)	differ
Tetrazolium Violet	sensitive	sensitive	sensitive	sensitive
Tetrazolium Blue	sensitive	resistant	sensitive	differ
Nalidixic Acid	resistant	resistant	resistant (weak)	differ
Lithium Chloride	resistant	resistant	resistant	resistant
Potassium Tellurite	resistant	resistant	resistant	resistant
Aztreonam	resistant	resistant	resistant	resistant
Sodium Butyrate	resistant	resistant	resistant	resistant
Sodium Bromate	resistant	resistant	resistant (weak)	differ
Enzyme activities (API ZYM):
Alkaline phosphatase	negative	negative	negative	negative
Esterase (C4)	positive	positive	positive	positive
Esterase Lipase (C8)	positive	positive	positive	positive
Lipase (C14)	negative	negative	negative	negative
Leucine arylamidase	positive	positive	positive	positive
Valine arylamidase	negative	weak	negative	negative/weak activity
Cystine arylamidase	weak	negative	negative	negative/weak activity
Trypsin	negative	negative	negative	negative
α-Chymotrypsin	negative	negative	negative	negative
Acid phosphatase	positive	positive	positive	positive
Naphthol-AS-BI-phosphohydrolase	positive	positive	positive	positive
α-Galactosidase	negative	weak	weak	negative/weak activity
β-Galactosidase	positive	positive	positive	positive
β-glucuronidase	negative	negative	negative	negative
α-Glucosidase	positive	positive	positive	positive
β-glucosidase	negative	weak	weak	negative/weak activity
N-acetyl-β-glucosaminidase	weak	weak	weak	weak activity
α-Mannosidase	weak	weak	weak	weak activity
α-Fucosidase	negative	negative	negative	negative
Acid production from (API 50 CH):
Glycerol	yes	yes	yes	yes
Erythritol	no	no	no	no
D-Arabinose	no	no	no	no
L-Arabinose	yes	yes	yes	yes
D-Ribose	yes	yes	yes	yes
D-Xylose	no	no	no	no
L-Xylose	no	no	no	no
D-Adonitol	no	no	no	no
Methyl-β-D-xylopyranoside	no	no	no	no
D-Galactose	yes	yes	yes	yes
D-Glucose	yes	yes	yes	yes
D-Fructose	no	no	no	no
D-Mannose	yes	yes	yes	yes
L-Sorbose	no	no	no	no
L-Rhamnose	yes	yes	yes	yes
Dulcitol	no	no	no	no
Inositol	no	no	no	no
D-Mannitol	yes	yes	yes	yes
D-Sorbitol	no	no	no	no
Methyl-α-D-mannopyranoside	yes	yes	yes	yes
Methyl-α-D-glucopyranoside	no	no	no	no
N-Acetylglucosamine	yes	yes	yes	yes
Amygdalin	yes	yes	yes	yes
Arbutin	yes	yes	yes	yes
Esculin, Ferric citrate	yes	yes	yes	yes
Salicin	yes	yes	yes	yes
D-Cellobiose	yes	yes	yes	yes
D-Maltose	yes	yes	yes	yes
D-Lactose (bovine origin)	yes	yes	yes	yes
D-Melibiose	yes	yes	yes	yes
D-Saccharose (sucrose)	yes	yes	yes	yes
D-Trehalose	yes	yes	yes	yes
Inulin	no	no	no	no
D-Melezitose	yes	yes	yes	yes
D-Raffinose	no	no	no	no
Starch (amidon)	no	no	no	no
Glycogen	no	no	no	no
Xylitol	no	no	no	no
Gentiobiose	yes	yes	yes	yes
D-Turanose	yes	yes	yes	yes
D-Lyxose	no	no	no	no
D-Tagatose	no	no	no	no
D-Fucose	no	no	no	no
L-Fucose	no	no	no	no
D-Arabitol	no	no	no	no
L-Arabitol	no	no	no	no
Potassium gluconate	no	no	no	no
Potassium 2-ketogluconate	no	no	no	no
Potassium 5-ketogluconate	no	no	no	no

## Sheet: TABLE S4
TABLE S4. Cellular fatty acid composition (> 0.5%) of the adelgid-associated strain D8 and its relative reference strains in the genus Frigoribacterium. Values are percentages of total fatty acids. ND, not detected.
Fatty acid	Frigoribacterium sp. D8	F. endophyticum JCM 30093T (Wang et al., 2015)	F. faeni DSM 10309T (Kämpfer et al., 2000)	F. salinisoli LAM9155T (Kong et al., 2016)
anteiso-C15 : 0	38.1	36.1	39.6	48.7
anteiso-C17 : 0	16.1	32.6	8.0	24.1
iso-C14:0	0.8	ND	ND	1.0
iso-C15:0	1.3	0.8	1.8	1.2
iso-C16 : 0	16.5	11.2	14.4	16.1
C16:0	4.3	3.3	18.5	5.0
C14:0 2OH	17.0	ND	13.7	ND
summed feature 4 (iso-C17 : 1 and/or anteiso-C17 : 1)	ND	12.8	ND	ND
15:0 anteiso aldehyde/15:0 anteiso DMA	3.1	ND	13.7	ND

## Sheet: TABLE S5
TABLE S5. The adelgid-associated strains–specific orthologous gene clusters. Clusters localized in genomic islands are in bold.
Cluster No.	Number of sequences in the cluster	Sequence No.	GO term ID	Process
cluster001	6	C1_XPP14199.1; C1_XPP12999.1; Lb2_XPP16169.1; Lb2_XPP17369.1; D8_XPP20539.1; D8_XPP19339.1
cluster002	3	C1_XPP12092.1; Lb2_XPP15262.1; D8_XPP18432.1
cluster003	3	C1_XPP12099.1; Lb2_XPP15269.1; D8_XPP18439.1	GO:0006814
cluster004	3	C1_XPP12336.1; Lb2_XPP15506.1; D8_XPP18676.1	GO:0006563	L-serine metabolic process	biological_process
cluster005	3	C1_XPP12337.1; Lb2_XPP15507.1; D8_XPP18677.1
cluster006	3	C1_XPP12338.1; Lb2_XPP15508.1; D8_XPP18678.1
cluster007	3	C1_XPP12339.1; Lb2_XPP15509.1; D8_XPP18679.1
cluster008	3	C1_XPP12340.1; Lb2_XPP15510.1; D8_XPP18680.1
cluster009	3	C1_XPP12562.1; Lb2_XPP15732.1; D8_XPP18902.1
cluster010	3	C1_XPP12563.1; Lb2_XPP15733.1; D8_XPP18903.1
cluster011	3	C1_XPP12564.1; Lb2_XPP15734.1; D8_XPP18904.1
cluster012	3	C1_XPP12565.1; Lb2_XPP15735.1; D8_XPP18905.1
cluster013	3	C1_XPP12566.1; Lb2_XPP15736.1; D8_XPP18906.1	GO:0000725
cluster014	3	C1_XPP12567.1; Lb2_XPP15737.1; D8_XPP18907.1
cluster015	3	C1_XPP12568.1; Lb2_XPP15738.1; D8_XPP18908.1
cluster016	3	C1_XPP12569.1; Lb2_XPP15739.1; D8_XPP18909.1
cluster017	3	C1_XPP12570.1; Lb2_XPP15740.1; D8_XPP18910.1
cluster018	3	C1_XPP12571.1; Lb2_XPP15741.1; D8_XPP18911.1
cluster019	3	C1_XPP12572.1; Lb2_XPP15742.1; D8_XPP18912.1
cluster020	3	C1_XPP12573.1; Lb2_XPP15743.1; D8_XPP18913.1
cluster021	3	C1_XPP12574.1; Lb2_XPP15744.1; D8_XPP18914.1
cluster022	3	C1_XPP12575.1; Lb2_XPP15745.1; D8_XPP18915.1
cluster023	3	C1_XPP12576.1; Lb2_XPP15746.1; D8_XPP18916.1
cluster024	3	C1_XPP12579.1; Lb2_XPP15749.1; D8_XPP18919.1
cluster025	3	C1_XPP12581.1; Lb2_XPP15751.1; D8_XPP18921.1
cluster026	3	C1_XPP12582.1; Lb2_XPP15752.1; D8_XPP18922.1
cluster027	3	C1_XPP12698.1; Lb2_XPP15868.1; D8_XPP19038.1
cluster028	3	C1_XPP12703.1; Lb2_XPP15873.1; D8_XPP19043.1
cluster029	3	C1_XPP12721.1; Lb2_XPP15891.1; D8_XPP19061.1
cluster030	3	C1_XPP12820.1; Lb2_XPP15990.1; D8_XPP19160.1
cluster031	3	C1_XPP12922.1; Lb2_XPP16092.1; D8_XPP19262.1
cluster032	3	C1_XPP12926.1; Lb2_XPP16096.1; D8_XPP19266.1
cluster033	3	C1_XPP12928.1; Lb2_XPP16098.1; D8_XPP19268.1
cluster034	3	C1_XPP12958.1; Lb2_XPP16128.1; D8_XPP19298.1
cluster035	3	C1_XPP12967.1; Lb2_XPP16137.1; D8_XPP19307.1
cluster036	3	C1_XPP12968.1; Lb2_XPP16138.1; D8_XPP19308.1	GO:0055085	transmembrane transport	biological_process
cluster037	3	C1_XPP12969.1; Lb2_XPP16139.1; D8_XPP19309.1	GO:0052689
cluster038	3	C1_XPP12970.1; Lb2_XPP16140.1; D8_XPP19310.1	GO:0000166	nucleotide binding
cluster039	3	C1_XPP12971.1; Lb2_XPP16141.1; D8_XPP19311.1
cluster040	3	C1_XPP12972.1; Lb2_XPP16142.1; D8_XPP19312.1	GO:0003677	DNA binding	molecular_function
cluster041	3	C1_XPP12973.1; Lb2_XPP16143.1; D8_XPP19313.1	GO:0016491	oxidoreductase activity
cluster042	3	C1_XPP12974.1; Lb2_XPP16144.1; D8_XPP19314.1
cluster043	3	C1_XPP12977.1; Lb2_XPP16147.1; D8_XPP19317.1
cluster044	3	C1_XPP12978.1; Lb2_XPP16148.1; D8_XPP19318.1	GO:0016491	oxidoreductase activity
cluster045	3	C1_XPP12979.1; Lb2_XPP16149.1; D8_XPP19319.1
cluster046	3	C1_XPP12981.1; Lb2_XPP16151.1; D8_XPP19321.1	GO:0008152	metabolic process
cluster047	3	C1_XPP12982.1; Lb2_XPP16152.1; D8_XPP19322.1	GO:0006471	protein ADP-ribosylation	biological_process
cluster048	3	C1_XPP12983.1; Lb2_XPP16153.1; D8_XPP19323.1	GO:0016491	oxidoreductase activity
cluster049	3	C1_XPP12988.1; Lb2_XPP16158.1; D8_XPP19328.1
cluster050	3	C1_XPP12991.1; Lb2_XPP16161.1; D8_XPP19331.1	GO:0009432
cluster051	3	C1_XPP12992.1; Lb2_XPP16162.1; D8_XPP19332.1
cluster052	3	C1_XPP12993.1; Lb2_XPP16163.1; D8_XPP19333.1
cluster053	3	C1_XPP12994.1; Lb2_XPP16164.1; D8_XPP19334.1
cluster054	3	C1_XPP12995.1; Lb2_XPP16165.1; D8_XPP19335.1	GO:0042178
cluster055	3	C1_XPP12996.1; Lb2_XPP16166.1; D8_XPP19336.1	GO:0006284
cluster056	3	C1_XPP12997.1; Lb2_XPP16167.1; D8_XPP19337.1
cluster057	3	C1_XPP12998.1; Lb2_XPP16168.1; D8_XPP19338.1
cluster058	3	C1_XPP13000.1; Lb2_XPP16170.1; D8_XPP19340.1
cluster059	3	C1_XPP13001.1; Lb2_XPP16171.1; D8_XPP19341.1	GO:0006468
cluster060	3	C1_XPP13008.1; Lb2_XPP16178.1; D8_XPP19348.1	GO:0006355	regulation of transcription, DNA-templated
cluster061	3	C1_XPP13009.1; Lb2_XPP16179.1; D8_XPP19349.1	GO:0046983
cluster062	3	C1_XPP13010.1; Lb2_XPP16180.1; D8_XPP19350.1
cluster063	3	C1_XPP13052.1; Lb2_XPP16222.1; D8_XPP19392.1
cluster064	3	C1_XPP13063.1; Lb2_XPP16233.1; D8_XPP19403.1	GO:0006355	regulation of transcription, DNA-templated	biological_process
cluster065	3	C1_XPP13064.1; Lb2_XPP16234.1; D8_XPP19404.1
cluster066	3	C1_XPP13074.1; Lb2_XPP16244.1; D8_XPP19414.1
cluster067	3	C1_XPP13139.1; Lb2_XPP16309.1; D8_XPP19479.1
cluster068	3	C1_XPP13140.1; Lb2_XPP16310.1; D8_XPP19480.1
cluster069	3	C1_XPP13141.1; Lb2_XPP16311.1; D8_XPP19481.1
cluster070	3	C1_XPP13157.1; Lb2_XPP16327.1; D8_XPP19497.1
cluster071	3	C1_XPP13158.1; Lb2_XPP16328.1; D8_XPP19498.1	GO:0018117
cluster072	3	C1_XPP13350.1; Lb2_XPP16520.1; D8_XPP19690.1
cluster073	3	C1_XPP13353.1; Lb2_XPP16523.1; D8_XPP19693.1
cluster074	3	C1_XPP13363.1; Lb2_XPP16533.1; D8_XPP19703.1
cluster075	3	C1_XPP13364.1; Lb2_XPP16534.1; D8_XPP19704.1
cluster076	3	C1_XPP13428.1; Lb2_XPP16598.1; D8_XPP19768.1
cluster077	3	C1_XPP13468.1; Lb2_XPP16638.1; D8_XPP19808.1
cluster078	3	C1_XPP13473.1; Lb2_XPP16643.1; D8_XPP19813.1
cluster079	3	C1_XPP13504.1; Lb2_XPP16674.1; D8_XPP19844.1
cluster080	3	C1_XPP13505.1; Lb2_XPP16675.1; D8_XPP19845.1
cluster081	3	C1_XPP13506.1; Lb2_XPP16676.1; D8_XPP19846.1
cluster082	3	C1_XPP13507.1; Lb2_XPP16677.1; D8_XPP19847.1
cluster083	3	C1_XPP13508.1; Lb2_XPP16678.1; D8_XPP19848.1
cluster084	3	C1_XPP13509.1; Lb2_XPP16679.1; D8_XPP19849.1
cluster085	3	C1_XPP13510.1; Lb2_XPP16680.1; D8_XPP19850.1
cluster086	3	C1_XPP13511.1; Lb2_XPP16681.1; D8_XPP19851.1	GO:0006310
cluster087	3	C1_XPP13512.1; Lb2_XPP16682.1; D8_XPP19852.1	GO:0018117	protein adenylylation	biological_process
cluster088	3	C1_XPP13513.1; Lb2_XPP16683.1; D8_XPP19853.1
cluster089	3	C1_XPP13514.1; Lb2_XPP16684.1; D8_XPP19854.1
cluster090	3	C1_XPP13515.1; Lb2_XPP16685.1; D8_XPP19855.1
cluster091	3	C1_XPP13517.1; Lb2_XPP16687.1; D8_XPP19857.1
cluster092	3	C1_XPP13518.1; Lb2_XPP16688.1; D8_XPP19858.1
cluster093	3	C1_XPP13522.1; Lb2_XPP16692.1; D8_XPP19862.1
cluster094	3	C1_XPP13572.1; Lb2_XPP16742.1; D8_XPP19912.1
cluster095	3	C1_XPP13639.1; Lb2_XPP16809.1; D8_XPP19979.1
cluster096	3	C1_XPP13652.1; Lb2_XPP16822.1; D8_XPP19992.1	GO:0006310
cluster097	3	C1_XPP13655.1; Lb2_XPP16825.1; D8_XPP19995.1	GO:0045454
cluster098	3	C1_XPP13657.1; Lb2_XPP16827.1; D8_XPP19997.1	GO:0006355	regulation of transcription, DNA-templated	biological_process
cluster099	3	C1_XPP13658.1; Lb2_XPP16828.1; D8_XPP19998.1
cluster100	3	C1_XPP13678.1; Lb2_XPP16848.1; D8_XPP20018.1	GO:0006096	glycolytic process	biological_process
cluster101	3	C1_XPP13679.1; Lb2_XPP16849.1; D8_XPP20019.1	GO:0006096	glycolytic process	biological_process
cluster102	3	C1_XPP13680.1; Lb2_XPP16850.1; D8_XPP20020.1
cluster103	3	C1_XPP13713.1; Lb2_XPP16883.1; D8_XPP20053.1
cluster104	3	C1_XPP13714.1; Lb2_XPP16884.1; D8_XPP20054.1
cluster105	3	C1_XPP13715.1; Lb2_XPP16885.1; D8_XPP20055.1
cluster106	3	C1_XPP13717.1; Lb2_XPP16887.1; D8_XPP20057.1
cluster107	3	C1_XPP13723.1; Lb2_XPP16893.1; D8_XPP20063.1
cluster108	3	C1_XPP13726.1; Lb2_XPP16896.1; D8_XPP20066.1
cluster109	3	C1_XPP13727.1; Lb2_XPP16897.1; D8_XPP20067.1
cluster110	3	C1_XPP13728.1; Lb2_XPP16898.1; D8_XPP20068.1	GO:0046872	metal ion binding	molecular_function
cluster111	3	C1_XPP13729.1; Lb2_XPP16899.1; D8_XPP20069.1
cluster112	3	C1_XPP13730.1; Lb2_XPP16900.1; D8_XPP20070.1
cluster113	3	C1_XPP13860.1; Lb2_XPP17030.1; D8_XPP20200.1
cluster114	3	C1_XPP13861.1; Lb2_XPP17031.1; D8_XPP20201.1
cluster115	3	C1_XPP13981.1; Lb2_XPP17151.1; D8_XPP20321.1
cluster116	3	C1_XPP14019.1; Lb2_XPP17189.1; D8_XPP20359.1
cluster117	3	C1_XPP14021.1; Lb2_XPP17191.1; D8_XPP20361.1
cluster118	3	C1_XPP14071.1; Lb2_XPP17241.1; D8_XPP20411.1
cluster119	3	C1_XPP14158.1; Lb2_XPP17328.1; D8_XPP20498.1
cluster120	3	C1_XPP14159.1; Lb2_XPP17329.1; D8_XPP20499.1
cluster121	3	C1_XPP14162.1; Lb2_XPP17332.1; D8_XPP20502.1
cluster122	3	C1_XPP14194.1; Lb2_XPP17364.1; D8_XPP20534.1
cluster123	3	C1_XPP14195.1; Lb2_XPP17365.1; D8_XPP20535.1
cluster124	3	C1_XPP14196.1; Lb2_XPP17366.1; D8_XPP20536.1
cluster125	3	C1_XPP14198.1; Lb2_XPP17368.1; D8_XPP20538.1
cluster126	3	C1_XPP14203.1; Lb2_XPP17373.1; D8_XPP20543.1
cluster127	3	C1_XPP14307.1; Lb2_XPP17477.1; D8_XPP20646.1
cluster128	3	C1_XPP14308.1; Lb2_XPP17478.1; D8_XPP20647.1
cluster129	3	C1_XPP14319.1; Lb2_XPP17489.1; D8_XPP20658.1
cluster130	3	C1_XPP14320.1; Lb2_XPP17490.1; D8_XPP20659.1
cluster131	3	C1_XPP14321.1; Lb2_XPP17491.1; D8_XPP20660.1
cluster132	3	C1_XPP14322.1; Lb2_XPP17492.1; D8_XPP20661.1
cluster133	3	C1_XPP14323.1; Lb2_XPP17493.1; D8_XPP20662.1
cluster134	3	C1_XPP14324.1; Lb2_XPP17494.1; D8_XPP20663.1
cluster135	3	C1_XPP14325.1 ;Lb2_XPP17495.1; D8_XPP20664.1
cluster136	3	C1_XPP14327.1; Lb2_XPP17497.1; D8_XPP20666.1
cluster137	3	C1_XPP14328.1; Lb2_XPP17498.1; D8_XPP20667.1
cluster138	3	C1_XPP14366.1; Lb2_XPP17536.1; D8_XPP20705.1	GO:0017000	antibiotic biosynthetic process	biological_process
cluster139	3	C1_XPP14378.1; Lb2_XPP17548.1; D8_XPP20717.1	GO:0035751	regulation of lysosomal lumen pH	biological_process
cluster140	3	C1_XPP14598.1; Lb2_XPP17768.1; D8_XPP20937.1	GO:0016705
cluster141	3	C1_XPP14599.1; Lb2_XPP17769.1; D8_XPP20938.1
cluster142	3	C1_XPP14600.1; Lb2_XPP17770.1; D8_XPP20939.1	GO:0006811	ion transport
cluster143	3	C1_XPP14703.1; Lb2_XPP17873.1; D8_XPP21042.1
cluster144	3	C1_XPP14706.1; Lb2_XPP17876.1; D8_XPP21045.1	GO:0009636
cluster145	3	C1_XPP14707.1; Lb2_XPP17877.1; D8_XPP21046.1	GO:0042128
cluster146	3	C1_XPP14708.1; Lb2_XPP17878.1; D8_XPP21047.1	GO:0019354
cluster147	3	C1_XPP14709.1; Lb2_XPP17879.1; D8_XPP21048.1
cluster148	3	C1_XPP14713.1; Lb2_XPP17883.1; D8_XPP21052.1
cluster149	3	C1_XPP14717.1; Lb2_XPP17887.1; D8_XPP21056.1
cluster150	3	C1_XPP14722.1; Lb2_XPP17892.1; D8_XPP21061.1
cluster151	3	C1_XPP14725.1; Lb2_XPP17895.1; D8_XPP21064.1
cluster152	3	C1_XPP14726.1; Lb2_XPP17896.1; D8_XPP21065.1
cluster153	3	C1_XPP14730.1; Lb2_XPP17900.1; D8_XPP21069.1
cluster154	3	C1_XPP14798.1; Lb2_XPP17968.1; D8_XPP21137.1
cluster155	3	C1_XPP14803.1; Lb2_XPP17973.1; D8_XPP21142.1
cluster156	3	C1_XPP14804.1; Lb2_XPP17974.1; D8_XPP21143.1
cluster157	3	C1_XPP14805.1; Lb2_XPP17975.1; D8_XPP21144.1
cluster158	3	C1_XPP14806.1; Lb2_XPP17976.1; D8_XPP21145.1
cluster159	3	C1_XPP14807.1; Lb2_XPP17977.1; D8_XPP21146.1
cluster160	3	C1_XPP14808.1; Lb2_XPP17978.1; D8_XPP21147.1
cluster161	3	C1_XPP14810.1; Lb2_XPP17980.1; D8_XPP21149.1
cluster162	3	C1_XPP14811.1; Lb2_XPP17981.1; D8_XPP21150.1
cluster163	3	C1_XPP14812.1; Lb2_XPP17982.1; D8_XPP21152.1
cluster164	3	C1_XPP14813.1; Lb2_XPP17983.1; D8_XPP21153.1
cluster165	3	C1_XPP14814.1; Lb2_XPP17984.1; D8_XPP21154.1
cluster166	3	C1_XPP14815.1; Lb2_XPP17985.1; D8_XPP21155.1
cluster167	3	C1_XPP14817.1; Lb2_XPP17987.1; D8_XPP21157.1
cluster168	3	C1_XPP14819.1; Lb2_XPP17989.1; D8_XPP21159.1
cluster169	3	C1_XPP14820.1; Lb2_XPP17990.1; D8_XPP21160.1
cluster170	3	C1_XPP14821.1; Lb2_XPP17991.1; D8_XPP21161.1
cluster171	3	C1_XPP14823.1; Lb2_XPP17993.1; D8_XPP21163.1
cluster172	3	C1_XPP14850.1; Lb2_XPP18020.1; D8_XPP21190.1
cluster173	3	C1_XPP14908.1; Lb2_XPP18078.1; D8_XPP21248.1
cluster174	3	C1_XPP14922.1; Lb2_XPP18092.1; D8_XPP21262.1
cluster175	3	C1_XPP14924.1; Lb2_XPP18094.1; D8_XPP21264.1
cluster176	3	C1_XPP15101.1; Lb2_XPP18271.1; D8_XPP21442.1
cluster177	3	C1_XPP15153.1; Lb2_XPP18323.1; D8_XPP21493.1	GO:0009405
cluster178	3	C1_XPP15169.1; Lb2_XPP18339.1; D8_XPP21509.1	GO:0006401
cluster179	3	C1_XPP15173.1; Lb2_XPP18343.1; D8_XPP21513.1
cluster180	3	C1_XPP15176.1; Lb2_XPP18346.1; D8_XPP21516.1	GO:0000920
cluster181	3	C1_XPP15194.1; Lb2_XPP18364.1; D8_XPP21534.1
cluster182	3	C1_XPP15197.1; Lb2_XPP18367.1; D8_XPP21537.1
cluster183	3	C1_XPP15204.1; Lb2_XPP18374.1; D8_XPP21545.1	GO:0008270	zinc ion binding	molecular_function

## Sheet: TABLE S6
TABLE S6. Secreted carbohydrate-active enzymes (CAZymes) predicted in Frigoribacterium genomes. Orthologous genes specific to the adelgid-associated strains are in bold.
Gene ID	EC#	Predicted substrate	HMMER	dbCAN_sub	DIAMOND
Frigoribacterium sp. C1
XPP12106.1	-		GH26(42-330)	GH26_e43	GH26
XPP12107.1	-	beta-mannan	GH5_41(104-356)+CBM23(708-858)	GH5_e291+CBM23_e3	CBM23+GH5
XPP12451.1	-		PL9_2(64-217)	PL9_e15	N
XPP12621.1	-		GH25(88-282)	GH25_e239	GH25
XPP12943.1	-		GH10(267-576)	GH10_e117	GH10
XPP13004.1	-	xylan, beta-mannan, beta-galactan	CBM35(153-278)+CBM35(304-418)+GH31_17(497-952)	CBM35_e27+CBM35_e27+GH31_e27	CBM35+GH31_17
XPP13013.1	3.2.1.39	beta-glucan	GH16_3(41-272)	GH16_e103	GH16_3
XPP13014.1	3.2.1.-|3.2.1.39|3.2.1.58	beta-glucan, beta-glucan, beta-glucan	GH55_1(283-562)	GH55_e0	GH55_1
XPP13059.1	-		N	GH26_e6	GH0
XPP13120.1	-		GH6(120-369)	GH6_e15	GH6
XPP13139.1	-	fructan	CBM66(78-247)	CBM66_e17+CBM66_e17	N
XPP13150.1	-		GH114(67-239)	GH114_e3	GH114
XPP13336.1	3.2.1.113|-	host glycan	GH92(629-1155)	CBM32_e232+GH92_e1+CBM32_e90	CBM32+GH92
XPP13460.1	-		GH6(85-330)	GH6_e15	GH6
XPP13779.1	3.2.1.146	alpha-mannan	GH2(373-911)	GH2_e74	GH2
XPP13788.1	-		GH18(76-338)	GH18_e239	GH18
XPP13794.1	-		GH81(60-666)	GH81_e6	GH81
XPP14371.1	-	beta-galactan	CBM61(53-190)+GH53(200-547)	CBM61_e14+GH53_e27	CBM61+GH53
XPP14586.1	3.2.1.21|-	beta-glucan	CBM32(62-181)+CBM11(504-682)+GH3(882-1122)	CBM32_e203+CBM11_e0+CBM11_e0+GH3_e161	CBM11+CBM32+GH3
XPP14736.1	-		GH43_26(45-340)	GH43_e309	GH43_26
Frigoribacterium sp. D8
XPP18446.1	-		GH26(42-330)	GH26_e43	GH26
XPP18447.1	-	beta-mannan	GH5_41(104-356)+CBM23(708-858)	GH5_e291+CBM23_e3	CBM23+GH5
XPP18791.1	-		PL9_2(64-217)	PL9_e15	N
XPP18961.1	-		GH25(88-282)	GH25_e239	GH25
XPP19283.1	-		GH10(267-576)	GH10_e117	GH10
XPP19344.1	-	xylan, beta-mannan, beta-galactan	CBM35(153-278)+CBM35(304-418)+GH31_17(497-952)	CBM35_e27+CBM35_e27+GH31_e27	CBM35+GH31_17
XPP19353.1	3.2.1.39	beta-glucan	GH16_3(41-272)	GH16_e103	GH16_3
XPP19354.1	3.2.1.-|3.2.1.39|3.2.1.58	beta-glucan, beta-glucan, beta-glucan	GH55_1(283-562)	GH55_e0	GH55_1
XPP19399.1	-		N	GH26_e6	GH0
XPP19460.1	-		GH6(120-369)	GH6_e15	GH6
XPP19479.1	-	fructan	CBM66(78-247)	CBM66_e17+CBM66_e17	N
XPP19490.1	-		GH114(67-239)	GH114_e3	GH114
XPP19676.1	3.2.1.113|-	host glycan	GH92(629-1155)	CBM32_e232+GH92_e1+CBM32_e90	CBM32+GH92
XPP19800.1	-		GH6(85-330)	GH6_e15	GH6
XPP20119.1	3.2.1.146	alpha-mannan	GH2(373-911)	GH2_e74	GH2
XPP20128.1	-		GH18(76-338)	GH18_e239	GH18
XPP20134.1	-		GH81(60-666)	GH81_e6	GH81
XPP20710.1	-	beta-galactan	CBM61(53-190)+GH53(200-547)	CBM61_e14+GH53_e27	CBM61+GH53
XPP20925.1	3.2.1.21|-	beta-glucan	CBM32(62-181)+CBM11(504-682)+GH3(882-1122)	CBM32_e203+CBM11_e0+CBM11_e0+GH3_e161	CBM11+CBM32+GH3
XPP21075.1	-		GH43_26(45-340)	GH43_e309	GH43_26
Frigoribacterium sp. Lb2
XPP15276.1	-		GH26(42-330)	GH26_e43	GH26
XPP15277.1	-	beta-mannan	GH5_41(104-356)+CBM23(708-858)	GH5_e291+CBM23_e3	CBM23+GH5
XPP15621.1	-		PL9_2(64-217)	PL9_e15	N
XPP15791.1	-		GH25(88-282)	GH25_e239	GH25
XPP16113.1	-		GH10(267-576)	GH10_e117	GH10
XPP16174.1	-	xylan, beta-mannan, beta-galactan	CBM35(153-278)+CBM35(304-418)+GH31_17(497-952)	CBM35_e27+CBM35_e27+GH31_e27	CBM35+GH31_17
XPP16183.1	3.2.1.39	beta-glucan	GH16_3(41-272)	GH16_e103	GH16_3
XPP16184.1	3.2.1.-|3.2.1.39|3.2.1.58	beta-glucan, beta-glucan, beta-glucan	GH55_1(283-562)	GH55_e0	GH55_1
XPP16229.1	-		N	GH26_e6	GH0
XPP16290.1	-		GH6(120-369)	GH6_e15	GH6
XPP16309.1	-	fructan	CBM66(78-247)	CBM66_e17+CBM66_e17	N
XPP16320.1	-		GH114(67-239)	GH114_e3	GH114
XPP16506.1	3.2.1.113|-	host glycan	GH92(629-1155)	CBM32_e232+GH92_e1+CBM32_e90	CBM32+GH92
XPP16630.1	-		GH6(85-330)	GH6_e15	GH6
XPP16949.1	3.2.1.146	alpha-mannan	GH2(373-911)	GH2_e74	GH2
XPP16958.1	-		GH18(76-338)	GH18_e239	GH18
XPP16964.1	-		GH81(60-666)	GH81_e6	GH81
XPP17541.1	-	beta-galactan	CBM61(53-190)+GH53(200-547)	CBM61_e14+GH53_e27	CBM61+GH53
XPP17756.1	3.2.1.21|-	beta-glucan	CBM32(62-181)+CBM11(504-682)+GH3(882-1122)	CBM32_e203+CBM11_e0+CBM11_e0+GH3_e161	CBM11+CBM32+GH3
XPP17906.1	-		GH43_26(45-340)	GH43_e309	GH43_26
Frigoribacterium sp. Leaf186
WP_056256616.1	-		GH26(42-330)	GH26_e43	GH26
WP_056257409.1	-		PL9_2(64-217)	PL9_e15	N
WP_056257739.1	-		GH25(88-282)	GH25_e239	GH25
WP_056259894.1	-		GH81(60-666)	GH81_e6	GH81
WP_056259913.1	-		GH18(72-338)	GH18_e239	GH18
WP_056260353.1	-		GH6(85-330)	GH6_e15	GH6
WP_056260514.1	3.2.1.113|-	host glycan	GH92(629-1155)	CBM32_e232+GH92_e1+CBM32_e90	CBM32+GH92
WP_056261062.1	-		GH114(69-241)	GH114_e3	GH114
WP_056261146.1	-		GH6(124-373)	GH6_e15	GH6
WP_056261250.1	3.2.1.55	xylan	GH43_26(608-967)	GH43_e249	GH43
WP_056261253.1	-		GH43_22(528-754)	GH43_e54	GH43_22
WP_056261255.1	3.2.1.55	xylan	GH43_27(728-1063)	GH43_e116	GH43_27
WP_056261259.1	3.2.1.55	xylan	GH43_20(97-329)+CBM42(350-478)	GH43_e79+CBM42_e10	CBM42+GH43
WP_056261265.1	-		GH43_34(340-618)	GH43_e120	GH43_34
WP_056262666.1	3.2.1.21|-	beta-glucan	CBM32(62-181)+CBM11(504-682)+GH3(882-1122)	CBM32_e203+CBM11_e0+CBM11_e0+GH3_e161	CBM11+CBM32+GH3
WP_082486502.1	-		GH10(269-579)	GH10_e117	GH10
WP_082486773.1	3.2.1.-|3.2.1.39|3.2.1.58	beta-glucan, beta-glucan, beta-glucan	GH55_1(283-562)	GH55_e0	GH55_1
WP_082486775.1	-	xylan, beta-mannan, beta-galactan	CBM35(153-278)+CBM35(304-418)+GH31_17(497-952)	CBM35_e27+CBM35_e27+GH31_e27	CBM35+GH31_17
WP_082486784.1	-		GH43_26(44-330)	GH43_e164	N
WP_157490004.1	-		GH5_41(104-356)+CBM23(707-858)	GH5_e291+CBM23_e3	CBM23+GH5
WP_200936848.1	3.2.1.39	beta-glucan	GH16_3(41-272)	GH16_e103	GH16_3
WP_235491508.1	-		N	GH26_e6	GH0
Frigoribacterium sp. VKM Ac-1396
WP_194594630.1	-		GH10(272-582)	GH10_e117	GH10
WP_194594877.1	3.2.1.146	alpha-mannan	GH2(373-910)	GH2_e74	GH2
WP_194594886.1	-		GH18(76-338)	GH18_e239	GH18
WP_194594891.1	-		GH81(60-666)	GH81_e6	GH81
WP_194595475.1	3.2.1.21|-	beta-glucan	CBM32(62-181)+CBM11(504-682)+GH3(882-1122)	CBM32_e203+CBM11_e0+CBM11_e0+GH3_e161	CBM11+CBM32+GH3
WP_194595837.1	-		CE4(82-201)	CE4_e327	N
WP_194595873.1	-		GH6(88-330)	GH6_e15	GH6
WP_194596141.1	-		GH114(67-239)	GH114_e3	GH114
WP_194596166.1	-		GH6(81-330)	GH6_e15	GH6
WP_194596245.1	3.2.1.-|3.2.1.39|3.2.1.58	beta-glucan, beta-glucan, beta-glucan	GH55_1(283-562)	GH55_e0	GH55_1
WP_194596246.1	3.2.1.39	beta-glucan	GH16_3(41-272)	GH16_e103	GH16_3
WP_228498519.1	3.2.1.113|-	host glycan	GH92(631-1155)	CBM32_e232+GH92_e1+CBM32_e90	CBM32+GH92
WP_228498744.1	-	xylan, beta-mannan, beta-galactan	CBM35(153-278)+CBM35(304-418)+GH31_17(497-952)	CBM35_e27+CBM35_e27+GH31_e27	CBM35+GH31_17
WP_370544201.1	-		N	GH26_e6	GH0
Frigoribacterium endophyticum AS3.20
WP_167257889.1	-		GH114(63-233)	GH114_e3	GH114
WP_167257928.1	-		GH6(73-322)	GH6_e15	GH6
WP_167258185.1	3.2.1.21|-	beta-glucan	CBM32(57-179)+CBM11(322-477)+CBM11(499-677)+GH3(877-1117)	CBM32_e203+CBM11_e0+CBM11_e0+GH3_e161	CBM11+CBM32+GH3
WP_167258226.1	-		CE8(568-877)+CE8(997-1314)+CE8(1430-1749)+CE8(1857-2129)+CE8(2355-2656)	CE8_e37+CE8_e37+CE8_e37+CE8_e37+CE8_e37	CE8
WP_167259065.1	-		GH5_41(72-324)+CBM23(675-826)	GH5_e291+CBM23_e3	CBM23+GH5
WP_167259066.1	-		GH26(42-330)	GH26_e43	GH26
WP_167259795.1	-	beta-galactan	CBM61(49-186)+GH53(196-543)	CBM61_e14+GH53_e27	CBM61+GH53
WP_167259992.1	-		PL31(202-387)	PL31_e5	PL31
WP_167260132.1	-		GH16(64-271)	GH16_e62	GH0
WP_167260509.1	-		GH81(62-671)	GH81_e6	GH81
WP_167261053.1	-		GH6(93-338)	GH6_e15	GH6
WP_167261493.1	3.2.1.113|-	host glycan	GH92(647-1173)	CBM32_e232+GH92_e1+CBM32_e90	CBM32+GH92
WP_208380378.1	-		GH30_5(46-573)	GH30_e21+CBM13_e131	CBM13+GH30_5
WP_208380379.1	-	xylan, beta-mannan, beta-galactan	CBM35(156-279)+GH31_17(498-941)	CBM35_e27+CBM35_e27+GH31_e27	CBM35+GH31_17
WP_208380835.1	3.2.1.21|3.2.1.37	beta-glucan, xylan	GH3(160-431)	GH3_e41	GH3
WP_243861654.1	-		GH39(132-319)+CBM35(441-571)	GH39_e70+CBM35_e41	CBM35+GH39
Frigoribacterium faeni NBRC 103066T
WP_146854753.1	-		GH6(65-316)	GH6_e15	GH6
WP_146855310.1	-		GH81(58-663)	GH81_e6	GH81
WP_146856263.1	-		GH16(123-330)	GH16_e62	GH0
WP_146856475.1	-	host glycan	PL35(421-591)+CBM32(754-862)+CBM96(979-1104)	PL35_e11+CBM32_e125	CBM96+PL35
WP_146856839.1	-		GH43_26(45-340)	GH43_e309	GH43_26
WP_167627256.1	-		GH16(71-278)	GH16_e62	GH0
WP_167627407.1	-		GH5_41(72-324)+CBM23(675-826)	GH5_e291+CBM23_e3	CBM23+GH5
WP_244289703.1	-	beta-galactan	CBM61(74-209)+GH53(220-567)	CBM61_e14+GH53_e27	CBM61+GH53
WP_244289727.1	-		N	GH26_e6	GH26
WP_244289749.1	-		GH114(83-254)	GH114_e3	GH114

## Sheet: TABLE S7
TABLE S7. Genomic location of biosynthetic gene clusters (BGCs).
BGC	Frigoribacterium sp. C1			Frigoribacterium sp. D8			Frigoribacterium sp. Lb2
	Start	End	Length	Start	End	Length	Start	End	Length
RiPP-like (lactococcin 972 family bacteriocin)	805098	815508	10410	805030	815440	10410	805098	815508	10410
β-lactone	1492203	1518060	25857	1492152	1518009	25857	1492219	1518076	25857
Type III polyketide synthase (T3PKS)	2473273	2514442	41169	2473222	2514391	41169	2473289	2514458	41169
NRPS independent siderophore	3058254	3088746	30492	3058201	3088693	30492	3058268	3088760	30492
Terpene	3208471	3229352	20881	3208418	3229299	20881	3208485	3229366	20881

## Sheet: TABLE S8
TABLE S8. Characteristics of genomic islands. Orthologous proteins that were specific to the adelgid-associated strains are in bold text.
Genomic island	Frigoribacterium sp. C1				Frigoribacterium sp. D8				Frigoribacterium sp. Lb2				Product	KEGG
	Island start	Island end	Length	Gene name	Island start	Island end	Length	Gene name	Island start	Island end	Length	Gene name
Genomic island_1	93573	118303	24730		93573	118303	24730		93573	118303	24730
				XPP13635.1				XPP19975.1				XPP16805.1	amino-acid N-acetyltransferase	K00619
				XPP13636.1				XPP19976.1				XPP16806.1	dehydrogenase
				XPP13637.1				XPP19977.1				XPP16807.1	hypothetical protein
				XPP13638.1				XPP19978.1				XPP16808.1	DNA repair protein RadA	K04485
				XPP13639.1				XPP19979.1				XPP16809.1	hypothetical protein
				XPP13640.1				XPP19980.1				XPP16810.1	SGNH/GDSL hydrolase family protein
				tRNA				tRNA				tRNA	tRNA-Ser
				XPP13641.1				XPP19981.1				XPP16811.1	hypothetical protein
				XPP13642.1				XPP19982.1				XPP16812.1	hypothetical protein
				XPP13643.1				XPP19983.1				XPP16813.1	hypothetical protein
				XPP13644.1				XPP19984.1				XPP16814.1	helix-turn-helix domain-containing protein
				XPP13645.1				XPP19985.1				XPP16815.1	hypothetical protein
				XPP13646.1				XPP19986.1				XPP16816.1	hypothetical protein
				XPP13647.1				XPP19987.1				XPP16817.1	F510_1955 family glycosylhydrolase
				XPP13648.1				XPP19988.1				XPP16818.1	peptidoglycan DD-metalloendopeptidase family protein
				XPP15176.1				XPP21516.1				XPP18346.1	M23 family metallopeptidase
				XPP13649.1				XPP19989.1				XPP16819.1	DUF305 domain-containing protein
				XPP13650.1				XPP19990.1				XPP16820.1	hypothetical protein
				XPP13651.1				XPP19991.1				XPP16821.1	heavy metal translocating P-type ATPase	K01533
				XPP13652.1				XPP19992.1				XPP16822.1	recombinase family protein
				XPP13653.1				XPP19993.1				XPP16823.1	hypothetical protein
				XPP13654.1				XPP19994.1				XPP16824.1	nuclear transport factor 2 family protein
				XPP13655.1				XPP19995.1				XPP16825.1	FAD-dependent oxidoreductase
				XPP13656.1				XPP19996.1				XPP16826.1	rhodanese-like domain-containing protein
				XPP13657.1				XPP19997.1				XPP16827.1	metal-sensitive transcriptional regulator
Genomic island_2	161876	166212	4336						161876	166212	4336
				XPP13705.1								XPP16875.1	metalloregulator ArsR/SmtB family transcription factor	K03892
				XPP13706.1								XPP16876.1	Panacea domain-containing protein
				XPP13707.1								XPP16877.1	hypothetical protein
				XPP13708.1								XPP16878.1	CHAT domain-containing protein
				XPP13709.1								XPP16879.1	twin-arginine translocation signal domain-containing protein
				XPP13710.1								XPP16880.1	hypothetical protein
													four-helix bundle copper-binding protein
				XPP15204.1								XPP18374.1	hypothetical protein
				XPP13711.1								XPP16881.1	helix-turn-helix transcriptional regulator
Genomic island_3	695672	726301	30629		695604	726233	30629		695672	726301	30629
				XPP14190.1				XPP20530.1				XPP17360.1	ATP-binding cassette domain-containing protein	K03701
				XPP14191.1				XPP20531.1				XPP17361.1	SDR family oxidoreductase
				XPP14192.1				XPP20532.1				XPP17362.1	ester cyclase
				XPP14193.1				XPP20533.1				XPP17363.1	iron chaperone
				XPP14194.1				XPP20534.1				XPP17364.1	PA14 domain-containing protein
				XPP15197.1				XPP21537.1				XPP18367.1	PA14 domain-containing protein
				XPP14195.1				XPP20535.1				XPP17365.1	hypothetical protein
				XPP14196.1				XPP20536.1				XPP17366.1	hypothetical protein
				XPP14197.1				XPP20537.1				XPP17367.1	recombinase family protein
				XPP14198.1				XPP20538.1				XPP17368.1	hypothetical protein
				XPP14199.1				XPP20539.1				XPP17369.1	hypothetical protein
				XPP14200.1				XPP20540.1				XPP17370.1	hypothetical protein
				XPP14201.1				XPP20541.1				XPP17371.1	hypothetical protein
				XPP14202.1				XPP20542.1				XPP17372.1	RNA polymerase ECF sigma factor	K03088
				XPP14203.1				XPP20543.1				XPP17373.1	hypothetical protein
				XPP14204.1				XPP20544.1				XPP17374.1	hypothetical protein
				XPP14205.1				XPP20545.1				XPP17375.1	hypothetical protein
				XPP14206.1				XPP20546.1				XPP17376.1	hypothetical protein
				XPP14207.1				XPP20547.1				XPP17377.1	hypothetical protein
				XPP14208.1				XPP20548.1				XPP17378.1	hypothetical protein
				XPP14209.1				XPP20549.1				XPP17379.1	hypothetical protein
				XPP14210.1				XPP20550.1				XPP17380.1	hypothetical protein
				XPP14211.1				XPP20551.1				XPP17381.1	beta strand repeat-containing protein
				XPP14212.1				XPP20552.1				XPP17382.1	amino acid permease	K03294
				XPP14213.1				XPP20553.1				XPP17383.1	MFS transporter
Genomic island_4	847484	859017	11533		847416	858949	11533		847484	859017	11533
				XPP14316.1				XPP20655.1				XPP17486.1	S8 family serine peptidase
				XPP14317.1				XPP20656.1				XPP17487.1	NAD(P)/FAD-dependent oxidoreductase	K03885
				tRNA				tRNA				tRNA	tRNA-Leu
				XPP14318.1				XPP20657.1				XPP17488.1	tyrosine-type recombinase/integrase
				XPP14319.1				XPP20658.1				XPP17489.1	helix-turn-helix domain-containing protein
				XPP14320.1				XPP20659.1				XPP17490.1	helix-turn-helix transcriptional regulator
				XPP14321.1				XPP20660.1				XPP17491.1	phage antirepressor KilAC domain-containing protein	K07741
				XPP14322.1				XPP20661.1				XPP17492.1	hypothetical protein
				XPP14323.1				XPP20662.1				XPP17493.1	hypothetical protein
				XPP14324.1				XPP20663.1				XPP17494.1	hypothetical protein
				XPP14325.1				XPP20664.1				XPP17495.1	phage major capsid protein
				XPP14326.1				XPP20665.1				XPP17496.1	SAP domain-containing protein
				XPP14327.1				XPP20666.1				XPP17497.1	hypothetical protein
				XPP14328.1				XPP20667.1				XPP17498.1	hypothetical protein
Genomic island_5	1336119	1350443	14324		1336068	1350392	14324		1336135	1350459	14324
				XPP14717.1				XPP21056.1				XPP17887.1	GmrSD restriction endonuclease domain-containing protein
				XPP14718.1				XPP21057.1				XPP17888.1	ATP/GTP-binding protein
				XPP14719.1				XPP21058.1				XPP17889.1	MerR family transcriptional regulator
				XPP14720.1				XPP21059.1				XPP17890.1	GOLPH3/VPS74 family protein
				XPP14721.1				XPP21060.1				XPP17891.1	small multidrug efflux protein
				XPP14722.1				XPP21061.1				XPP17892.1	hypothetical protein
				XPP14723.1				XPP21062.1				XPP17893.1	dihydrofolate reductase family protein
				XPP14724.1				XPP21063.1				XPP17894.1	pentapeptide repeat-containing protein
				XPP14725.1				XPP21064.1				XPP17895.1	hypothetical protein
				XPP14726.1				XPP21065.1				XPP17896.1	trypsin-like peptidase domain-containing protein
Genomic island_6	1443344	1463267	19923		1443293	1463216	19923		1443360	1463283	19923
				XPP14797.1				XPP21136.1				XPP17967.1	recombinase family protein
				XPP14798.1				XPP21137.1				XPP17968.1	hypothetical protein
				XPP14799.1				XPP21138.1				XPP17969.1	hypothetical protein
				XPP14800.1				XPP21139.1				XPP17970.1	helix-turn-helix domain-containing protein	K07727
				XPP14801.1				XPP21140.1				XPP17971.1	hypothetical protein
				XPP14802.1				XPP21141.1				XPP17972.1	hypothetical protein
				XPP14803.1				XPP21142.1				XPP17973.1	hypothetical protein
				XPP14804.1				XPP21143.1				XPP17974.1	hypothetical protein
				XPP14805.1				XPP21144.1				XPP17975.1	hypothetical protein
				XPP14806.1				XPP21145.1				XPP17976.1	hypothetical protein
				XPP14807.1				XPP21146.1				XPP17977.1	hypothetical protein
				XPP14808.1				XPP21147.1				XPP17978.1	hypothetical protein
				XPP14809.1				XPP21148.1				XPP17979.1	RNA polymerase ECF sigma factor	K03088
				XPP14810.1				XPP21149.1				XPP17980.1	hypothetical protein
				XPP14811.1				XPP21150.1				XPP17981.1	hypothetical protein
								XPP21151.1					hypothetical protein
				XPP14812.1				XPP21152.1				XPP17982.1	hypothetical protein
				XPP14813.1				XPP21153.1				XPP17983.1	hypothetical protein
				XPP14814.1				XPP21154.1				XPP17984.1	hypothetical protein
				XPP14815.1				XPP21155.1				XPP17985.1	hypothetical protein
				XPP14816.1				XPP21156.1				XPP17986.1	GNAT family N-acetyltransferase
				XPP14817.1				XPP21157.1				XPP17987.1	RidA family protein
				XPP14818.1				XPP21158.1				XPP17988.1	GNAT family N-acetyltransferase
				XPP14819.1				XPP21159.1				XPP17989.1	hypothetical protein
				XPP14820.1				XPP21160.1				XPP17990.1	hypothetical protein
				XPP14821.1				XPP21161.1				XPP17991.1	hypothetical protein
				XPP14822.1				XPP21162.1				XPP17992.1	hypothetical protein
				XPP14823.1				XPP21163.1				XPP17993.1	hypothetical protein
				XPP14824.1				XPP21164.1				XPP17994.1	hypothetical protein
				XPP14825.1				XPP21165.1				XPP17995.1	helix-turn-helix transcriptional regulator
				XPP14826.1				XPP21166.1				XPP17996.1	VOC family protein	K04750
Genomic island_7	2375925	2389650	13725		2375874	2389599	13725		2375941	2389666	13725
				XPP12563.1				XPP18903.1				XPP15733.1	hypothetical protein
				XPP12564.1				XPP18904.1				XPP15734.1	hypothetical protein
				XPP12565.1				XPP18905.1				XPP15735.1	hypothetical protein
				XPP12566.1				XPP18906.1				XPP15736.1	AAA family ATPase
				XPP12567.1				XPP18907.1				XPP15737.1	hypothetical protein
				XPP12568.1				XPP18908.1				XPP15738.1	hypothetical protein
				XPP12569.1				XPP18909.1				XPP15739.1	hypothetical protein
				XPP12570.1				XPP18910.1				XPP15740.1	phage portal protein
				XPP12571.1				XPP18911.1				XPP15741.1	hypothetical protein
				XPP12572.1				XPP18912.1				XPP15742.1	hypothetical protein
				XPP12573.1				XPP18913.1				XPP15743.1	hypothetical protein
				XPP12574.1				XPP18914.1				XPP15744.1	hypothetical protein
				XPP12575.1				XPP18915.1				XPP15745.1	hypothetical protein
				XPP12576.1				XPP18916.1				XPP15746.1	hypothetical protein
				XPP12577.1				XPP18917.1				XPP15747.1	FxLYD domain-containing protein
				XPP12578.1				XPP18918.1				XPP15748.1	carbohydrate binding domain-containing protein
				XPP12579.1				XPP18919.1				XPP15749.1	hypothetical protein
				XPP12580.1				XPP18920.1				XPP15750.1	hypothetical protein
Genomic island_8	2817869	2827806	9937		2817816	2827753	9937		2817883	2827820	9937
				XPP12965.1				XPP19305.1				XPP16135.1	SDR family oxidoreductase
				XPP12966.1				XPP19306.1				XPP16136.1	TetR/AcrR family transcriptional regulator
				XPP15153.1				XPP21493.1				XPP18323.1	sensor histidine kinase
				XPP12967.1				XPP19307.1				XPP16137.1	hypothetical protein
				XPP12968.1				XPP19308.1				XPP16138.1	AEC family transporter	K13936
				XPP12969.1				XPP19309.1				XPP16139.1	alpha/beta hydrolase
				XPP12970.1				XPP19310.1				XPP16140.1	coniferyl-alcohol dehydrogenase
				XPP12971.1				XPP19311.1				XPP16141.1	SGNH/GDSL hydrolase family protein
				XPP12972.1				XPP19312.1				XPP16142.1	TetR/AcrR family transcriptional regulator
				XPP12973.1				XPP19313.1				XPP16143.1	SDR family oxidoreductase
				XPP12974.1				XPP19314.1				XPP16144.1	hypothetical protein
Genomic island_9	2849006	2854661	5655		2848953	2854608	5655		2849020	2854675	5655
				XPP12997.1				XPP19337.1				XPP16167.1	hypothetical protein
				XPP12998.1				XPP19338.1				XPP16168.1	hypothetical protein
				XPP12999.1				XPP19339.1				XPP16169.1	hypothetical protein
				XPP13000.1				XPP19340.1				XPP16170.1	hypothetical protein
				XPP13001.1				XPP19341.1				XPP16171.1	protein kinase domain-containing protein
													recombinase family protein
Genomic island_10	3423247	3453244	29997		3423492	3453489	29997		3423261	3453258	29997
				XPP13501.1				XPP19841.1				XPP16671.1	MFS transporter
				XPP13502.1				XPP19842.1				XPP16672.1	hypothetical protein
				XPP13503.1				XPP19843.1				XPP16673.1	hypothetical protein
													recombinase family protein
				XPP13504.1				XPP19844.1				XPP16674.1	hypothetical protein
				XPP13505.1				XPP19845.1				XPP16675.1	RHS repeat-associated core domain-containing protein
				XPP13506.1				XPP19846.1				XPP16676.1	hypothetical protein
				XPP13507.1				XPP19847.1				XPP16677.1	hypothetical protein
				XPP13508.1				XPP19848.1				XPP16678.1	hypothetical protein
				XPP15173.1				XPP21513.1				XPP18343.1	glutaredoxin family protein	K06191
				XPP13509.1				XPP19849.1				XPP16679.1	hypothetical protein
				XPP13510.1				XPP19850.1				XPP16680.1	hypothetical protein
				XPP13511.1				XPP19851.1				XPP16681.1	recombinase family protein
				XPP13512.1				XPP19852.1				XPP16682.1	Fic/DOC family protein	K04095
				XPP13513.1				XPP19853.1				XPP16683.1	hypothetical protein
				XPP13514.1				XPP19854.1				XPP16684.1	GIY-YIG nuclease family protein
				XPP13515.1				XPP19855.1				XPP16685.1	hypothetical protein
				XPP13516.1				XPP19856.1				XPP16686.1	recombinase family protein
				XPP13517.1				XPP19857.1				XPP16687.1	hypothetical protein
				XPP13518.1				XPP19858.1				XPP16688.1	hypothetical protein
													DnaB-like helicase C-terminal domain-containing protein
				XPP13519.1				XPP19859.1				XPP16689.1	hypothetical protein
				XPP13520.1				XPP19860.1				XPP16690.1	zinc-dependent alcohol dehydrogenase
				XPP13521.1				XPP19861.1				XPP16691.1	glutathione-independent formaldehyde dehydrogenase	K00148
				XPP13522.1				XPP19862.1				XPP16692.1	DUF1345 domain-containing protein

## Sheet: TABLE S9
TABLE S9. Top 50 PHIB-BLAST search results.
Frigoribacterium sp. C1	Frigoribacterium sp. D8	Frigoribacterium sp. Lb2	PHI-ID	Pathogen ID	Pathogen species_bacteria	PHI_target_id	E-value	Percent-identity	Query-coverage	Score	Host
XPP13277.1	XPP19617.1	XPP16447.1	PHI:10595	554	Pectobacterium_carotovorum	C6DC70	0	59.94	94.11	848	plants (eudicots)
XPP12806.1	XPP19146.1	XPP15976.1	PHI:4712	287	Pseudomonas_aeruginosa	P57698	0	59.48	93.67	739	insects (flies)
XPP13634.1	XPP19974.1	XPP16804.1	PHI:10595	554	Pectobacterium_carotovorum	C6DC70	0	44.84	74.67	688	plants (eudicots)
XPP13556.1	XPP19896.1	XPP16726.1	PHI:824__PHI:6838	337	Burkholderia_glumae	Q75WC5	0	43.99	87.71	687	plants (monocots)
XPP13219.1	XPP19559.1	XPP16389.1	PHI:7253	552	Erwinia_amylovora	D4I2L5	0	65.22	96.40	671	plants (eudicots)
XPP13540.1	XPP19880.1	XPP16710.1	PHI:3028	28447	Clavibacter_michiganensis	A5CVB7	0	72.92	98.85	652	plants (eudicots)
XPP14160.1	XPP20500.1	XPP17330.1	PHI:9315	552	Erwinia_amylovora	D4HUM7	0	46.34	97.80	644	plants (eudicots)
XPP12060.1	XPP18400.1	XPP15230.1	PHI:824__PHI:6838	337	Burkholderia_glumae	Q75WC5	1.03024e-152	36.89	88.53	471	plants (monocots)
XPP12501.1	XPP18841.1	XPP15671.1	PHI:7634	287	Pseudomonas_aeruginosa	Q9HU22	5.03291e-130	62.28	98.95	373	plants (eudicots)
XPP13601.1	XPP19941.1	XPP16771.1	PHI:3950	339	Xanthomonas_campestris	Q4UYA7	6.76772e-125	46.26	98.21	372	plants (eudicots)
XPP12192.1	XPP18532.1	XPP15362.1	PHI:7787	317	Pseudomonas_syringae	Q88BC5	1.85394e-117	42.92	92.40	357	plants (eudicots)
XPP13814.1	XPP20154.1	XPP16984.1	PHI:7945	339	Xanthomonas_campestris	Q8PC98	6.97646e-120	57.19	97.25	350	plants (eudicots)
XPP14492.1	XPP20831.1	XPP17662.1	PHI:2746	287	Pseudomonas_aeruginosa	Q02LV7	3.66135e-103	37.81	99.32	325	insects (flies); plants (eudicots)
XPP14685.1	XPP21024.1	XPP17855.1	PHI:9316	552	Erwinia_amylovora	D4HUG4	2.26e-105	42.24	94.75	319	plants (eudicots)
XPP12474.1	XPP18814.1	XPP15644.1	PHI:6722	346	Xanthomonas_citri	Q8PGN7	6.81235e-97	41.47	98.52	301	plants (eudicots)
XPP15045.1	XPP21386.1	XPP18215.1	PHI:6594	317	Pseudomonas_syringae	Q87WP3	1.79434e-96	45.22	94.42	295	plants (eudicots)
XPP15142.1	XPP21482.1	XPP18312.1	PHI:7788	317	Pseudomonas_syringae	Q882F5	1.59017e-126	36.21	94.70	294	plants (eudicots)
XPP14075.1	XPP20415.1	XPP17245.1	PHI:3412	346	Xanthomonas_citri	Q8PM59	1.12699e-94	54.30	98.46	281	plants (eudicots)
XPP12784.1	XPP19124.1	XPP15954.1	PHI:3947	339	Xanthomonas_campestris	Q4V006	8.91863e-90	48.10	98.41	273	plants (eudicots)
XPP13216.1	XPP19556.1	XPP16386.1	PHI:3942	339	Xanthomonas_campestris	Q4UZD3	1.76e-85	40.97	99.76	270	plants (eudicots)
XPP13880.1	XPP20220.1	XPP17050.1	PHI:6363	553	Pantoea_ananatis	A0A0U1YU79	1.43994e-84	46.98	47.18	270	plants (monocots)
XPP14683.1	XPP21022.1	XPP17853.1	PHI:3126	552	Erwinia_amylovora	D4I307	1.47293e-83	40.16	88.75	263	plants (eudicots)
XPP15084.1	XPP21425.1	XPP18254.1	PHI:2745	287	Pseudomonas_aeruginosa	Q02LV5	3.43774e-71	34.40	76.36	251	insects (flies); plants (eudicots)
XPP14640.1	XPP20979.1	XPP17810.1	PHI:3947	339	Xanthomonas_campestris	Q4V006	6.99712e-81	42.95	87.79	251	plants (eudicots)
XPP12664.1	XPP19004.1	XPP15834.1	PHI:3947	339	Xanthomonas_campestris	Q4V006	2.03064e-80	42.48	96.50	249	plants (eudicots)
XPP13948.1	XPP20288.1	XPP17118.1	PHI:6665	339	Xanthomonas_campestris	Q8P804	2.20134e-76	41.90	91.83	241	plants (eudicots)
XPP13375.1	XPP19715.1	XPP16545.1	PHI:7788	317	Pseudomonas_syringae	Q882F5	1.0763e-68	31.12	94.08	229	plants (eudicots)
XPP15052.1	XPP21393.1	XPP18222.1	PHI:4250	337	Burkholderia_glumae	C5A9K4	4.68729e-69	41.95	80.43	222	plants (monocots)
XPP12415.1	XPP18755.1	XPP15585.1	PHI:7630	287	Pseudomonas_aeruginosa	Q9HVW7	1.05525e-65	34.94	97.73	218	plants (eudicots)
XPP12826.1	XPP19166.1	XPP15996.1	PHI:7945	339	Xanthomonas_campestris	Q8PC98	5.17642e-65	39.35	96.84	209	plants (eudicots)
XPP14980.1	XPP21321.1	XPP18150.1	PHI:5271	305	Ralstonia_solanacearum	Q8Y0J2	1.19176e-63	45.45	97.46	200	plants (eudicots)
XPP14334.1	XPP20673.1	XPP17504.1	PHI:9318	552	Erwinia_amylovora	D4HUI1	1.44e-55	35.79	88.83	192	plants (eudicots)
XPP12466.1	XPP18806.1	XPP15636.1	PHI:8032	347	Xanthomonas_oryzae	Q5GWK1	1.60367e-60	45.22	99.56	191	plants (monocots)
XPP14884.1	XPP21224.1	XPP18054.1	PHI:7632	287	Pseudomonas_aeruginosa	Q9HVZ7	6.28976e-54	36.62	88.25	187	plants (eudicots)
XPP13138.1	XPP19478.1	XPP16308.1	PHI:1144	347	Xanthomonas_oryzae	A4K9H6	4.30773e-55	44.09	97.33	177	plants (monocots)
XPP13446.1	XPP19786.1	XPP16616.1	PHI:3947	339	Xanthomonas_campestris	Q4V006	1.67073e-52	37.73	91.88	177	plants (eudicots)
XPP13564.1	XPP19904.1	XPP16734.1	PHI:3941	339	Xanthomonas_campestris	Q4UZG1	2.66392e-55	47.92	87.74	176	plants (eudicots)
XPP14886.1	XPP21226.1	XPP18056.1	PHI:7631	287	Pseudomonas_aeruginosa	Q9HVZ9	3.37802e-46	32.91	90.23	167	plants (eudicots)
XPP15006.1	XPP21347.1	XPP18176.1	PHI:7824	339	Xanthomonas_campestris	Q4UX47	2.1147e-49	37.15	94.88	166	plants (eudicots)
XPP14861.1	XPP21201.1	XPP18031.1	PHI:3947	339	Xanthomonas_campestris	Q4V006	1.30532e-47	36.10	93.81	163	plants (eudicots)
XPP15146.1	XPP21486.1	XPP18316.1	PHI:3117	317	Pseudomonas_syringae	Q884G3	1.62526e-47	43.40	85.66	158	plants (eudicots)
XPP15029.1	XPP21370.1	XPP18199.1	PHI:9984	347	Xanthomonas_oryzae	B2SL03	9.34e-47	41.75	93.77	158	plants (monocots)
XPP14669.1	XPP21008.1	XPP17839.1	PHI:7790	347	Xanthomonas_oryzae	G7TE30	2.61418e-44	40.91	98.54	152	plants (monocots)
XPP13008.1	XPP19348.1	XPP16178.1	PHI:9020	347	Xanthomonas_oryzae	A0A0K0GI78	4.85e-45	41.01	99.54	150	plants (monocots)
XPP14161.1	XPP20501.1	XPP17331.1	PHI:9325	552	Erwinia_amylovora	D4HUG0	1.36e-40	29.97	90.59	145	plants (eudicots)
XPP12792.1	XPP19132.1	XPP15962.1	PHI:7899	347	Xanthomonas_oryzae	G1BJ13	1.44079e-42	41.88	97.88	142	plants (monocots)
XPP13316.1	XPP19656.1	XPP16486.1	PHI:5297	95486	Burkholderia_cenocepacia	B4EDS9	5.85323e-43	49.69	94.05	141	insects (moths)
XPP14858.1	XPP21198.1	XPP18028.1	PHI:3947	339	Xanthomonas_campestris	Q4V006	3.7499e-39	32.38	89.52	141	plants (eudicots)
XPP14424.1	XPP20763.1	XPP17594.1	PHI:3959	339	Xanthomonas_campestris	Q4UZE1	2.00579e-39	44.69	55.48	140	plants (eudicots)
XPP12726.1	XPP19066.1	XPP15896.1	PHI:3947	339	Xanthomonas_campestris	Q4V006	6.19816e-39	33.13	92.38	140	plants (eudicots)
